# Supplementary material for: Mobile Phones: Reservoirs of Resistant Bacteria during the COVID-19 Pandemic in Abu Dhabi, United Arab Emirates
Source: Microorganisms. 2023 Feb 18;11(2):523. doi: 10.3390/microorganisms11020523 (PMC9962086; doi:10.3390/microorganisms11020523)
Supplement: Supplementary file 1 [file microorganisms-11-00523-s001.zip]

Archive with 1 entries (1 files):
- microorganisms-2210006-supplementary.pdf
